# Supplementary material for: Circular RNA P4HB promotes glycolysis and tumor progression by binding with PKM2 in lung adenocarcinoma
Source: Respir Res. 2023 Oct 25;24:252. doi: 10.1186/s12931-023-02563-7 (PMC10601333; doi:10.1186/s12931-023-02563-7)
Supplement: Supplementary file 2 — Additional file 2: Table S2. Univariate and multivariate analysis of factors associated with OS. [file 12931_2023_2563_MOESM2_ESM.xlsx]

## Sheet: uni-multi analysis
Table S2: Univariate and multivariate analysis of factors associated with OS
	Factors	Alive	Dead	P value(Uni-variate)	P value(Multi-varaiate)
	circP4HB	68	30
26	Low-level	21	5	0.041	0.883
72	High-level	47	25
	Sex
46	Male	31	15	0.678	0.465
52	Female	37	15
	Age(years)
63	≥60	40	23	0.139	0.327
35	＜60	28	7
	Smoking
26	Yes	16	10	0.353	0.89
72	No	52	20
	Cancer location
65	Upper+Middle lobe	44	21	0.37	0.136
33	Lower lobe	24	9
	Tumor size
65	＜3cm	49	16	0.025	0.477
33	≥3cm	19	14
	TNM stage
61	I	57	4	<0.001	<0.001
37	II-IV	11	26
	Lymphatic metastasis
70	negative	61	9	<0.001	0.878
28	positive	7	21
