# Supplementary material for: Circular RNA P4HB promotes glycolysis and tumor progression by binding with PKM2 in lung adenocarcinoma
Source: Respir Res. 2023 Oct 25;24:252. doi: 10.1186/s12931-023-02563-7 (PMC10601333; doi:10.1186/s12931-023-02563-7)
Supplement: Supplementary file 3 — Additional file 3: Table S3. Mass spectrometry results of MS2 pull down. [file 12931_2023_2563_MOESM3_ESM.xlsx]

## Sheet: Sheet1
Table S3. Mass spectrometry results of MS2 pull down
Accession	Description	Genename	Score	Coverage	#.Proteins	#.Unique.Peptides	#.Peptides	#.PSMs	Area	#.AAs	MW.[kDa]	calc..pI
P01857	Ig gamma-1 chain C region OS=Homo sapiens GN=IGHG1 PE=1 SV=1 - [IGHG1_HUMAN]	IGHG1	2.50494	3.64	1	1	1	1	80317.9	330	36.0832	8.19189
P02768	Serum albumin OS=Homo sapiens GN=ALB PE=1 SV=2 - [ALBU_HUMAN]	ALBU	16.9182	6.73	1	5	5	6	3.08655e+07	609	69.3215	6.27783
P04264	Keratin, type II cytoskeletal 1 OS=Homo sapiens GN=KRT1 PE=1 SV=6 - [K2C1_HUMAN]	K2C1	196.718	59.94	1	35	40	63	5.08861e+07	644	65.999	8.11865
P06576	ATP synthase subunit beta, mitochondrial OS=Homo sapiens GN=ATP5B PE=1 SV=3 - [ATPB_HUMAN]	ATPB	21.6709	19.47	1	6	6	7	5.98844e+06	529	56.5246	5.40186
P10809	60 kDa heat shock protein, mitochondrial OS=Homo sapiens GN=HSPD1 PE=1 SV=2 - [CH60_HUMAN]	CH60	87.7137	48.87	1	15	15	24	7.27917e+06	573	61.0164	5.87158
P23284	Peptidyl-prolyl cis-trans isomerase B OS=Homo sapiens GN=PPIB PE=1 SV=2 - [PPIB_HUMAN]	PPIB	22.9966	37.96	1	8	8	11	6.79528e+06	216	23.7275	9.40771
P24071	Immunoglobulin alpha Fc receptor OS=Homo sapiens GN=FCAR PE=1 SV=1 - [FCAR_HUMAN]	FCAR	3.98003	7.67	1	1	1	1	254858	287	32.2442	6.91748
P31944	Caspase-14 OS=Homo sapiens GN=CASP14 PE=1 SV=2 - [CASPE_HUMAN]	CASPE	6.15253	4.55	1	1	1	2	74164	242	27.662	5.57959
P35527	Keratin, type I cytoskeletal 9 OS=Homo sapiens GN=KRT9 PE=1 SV=3 - [K1C9_HUMAN]	K1C9	192.648	48.64	1	20	20	41	3.45321e+07	623	62.0268	5.23682
P35573	Glycogen debranching enzyme OS=Homo sapiens GN=AGL PE=1 SV=3 - [GDE_HUMAN]	GDE	2.55557	1.7	1	1	1	1	474424	1532	174.652	6.75635
P47914	60S ribosomal protein L29 OS=Homo sapiens GN=RPL29 PE=1 SV=2 - [RL29_HUMAN]	RL29	3.81821	9.43	1	1	1	1	5.0121e+06	159	17.7411	11.6636
P61626	Lysozyme C OS=Homo sapiens GN=LYZ PE=1 SV=1 - [LYSC_HUMAN]	LYSC	6.04374	14.19	1	2	2	2	114296	148	16.5263	9.15869
P62805	Histone H4 OS=Homo sapiens GN=HIST1H4A PE=1 SV=2 - [H4_HUMAN]	H4	32.6311	61.17	1	8	8	13	1.48931e+07	103	11.3604	11.356
P62899	60S ribosomal protein L31 OS=Homo sapiens GN=RPL31 PE=1 SV=1 - [RL31_HUMAN]	RL31	8.82103	24	1	4	4	5	2.16188e+06	125	14.4539	10.5356
P68871	Hemoglobin subunit beta OS=Homo sapiens GN=HBB PE=1 SV=2 - [HBB_HUMAN]	HBB	4.41588	8.84	1	1	1	1	184634	147	15.9883	7.28369
P69905	Hemoglobin subunit alpha OS=Homo sapiens GN=HBA1 PE=1 SV=2 - [HBA_HUMAN]	HBA	13.5525	16.9	1	2	2	4	1.01194e+06	142	15.2479	8.67529
P81605	Dermcidin OS=Homo sapiens GN=DCD PE=1 SV=2 - [DCD_HUMAN]	DCD	12.1738	22.73	1	3	3	4	131082	110	11.2768	6.53662
Q02413	Desmoglein-1 OS=Homo sapiens GN=DSG1 PE=1 SV=2 - [DSG1_HUMAN]	DSG1	0	3.05	1	1	1	1	971442	1049	113.676	5.03369
Q15517	Corneodesmosin OS=Homo sapiens GN=CDSN PE=1 SV=3 - [CDSN_HUMAN]	CDSN	2.59302	3.4	1	1	1	1	43370.2	529	51.4902	8.35303
Q6KB66	Keratin, type II cytoskeletal 80 OS=Homo sapiens GN=KRT80 PE=1 SV=2 - [K2C80_HUMAN]	K2C80	2.64309	2.65	1	1	1	1	36927	452	50.4938	5.66846
Q86YZ3	Hornerin OS=Homo sapiens GN=HRNR PE=1 SV=2 - [HORN_HUMAN]	HORN	21.9245	9.05	1	6	6	7	419548	2850	282.228	10.0376
P0CG05	Ig lambda-2 chain C regions OS=Homo sapiens GN=IGLC2 PE=1 SV=1 - [LAC2_HUMAN]	LAC2	2.77442	9.43	2	1	1	1	54909.4	106	11.2865	7.23975
P14618	Pyruvate kinase PKM OS=Homo sapiens GN=PKM PE=1 SV=4 - [KPYM_HUMAN]	KPYM	131.149	65.16	2	25	25	39	5.67295e+07	531	57.9	7.84033
P68104	Elongation factor 1-alpha 1 OS=Homo sapiens GN=EEF1A1 PE=1 SV=1 - [EF1A1_HUMAN]	EF1A1	135.855	51.73	2	8	16	36	3.71988e+07	462	50.1091	9.01221
P06733	Alpha-enolase OS=Homo sapiens GN=ENO1 PE=1 SV=2 - [ENOA_HUMAN]	ENOA	122.763	61.29	3	21	21	34	1.78212e+07	434	47.1393	7.38623
P60842	Eukaryotic initiation factor 4A-I OS=Homo sapiens GN=EIF4A1 PE=1 SV=1 - [IF4A1_HUMAN]	IF4A1	61.7861	46.55	3	9	9	14	7.40242e+06	406	46.1246	5.47803
P0CG48	Polyubiquitin-C OS=Homo sapiens GN=UBC PE=1 SV=3 - [UBC_HUMAN]	UBC	81.6409	94.6	4	12	12	26	1.80396e+07	685	76.9915	7.66455
P05787	Keratin, type II cytoskeletal 8 OS=Homo sapiens GN=KRT8 PE=1 SV=7 - [K2C8_HUMAN]	K2C8	120.112	50.93	5	19	22	36	1.72277e+07	483	53.6711	5.59229
P13647	Keratin, type II cytoskeletal 5 OS=Homo sapiens GN=KRT5 PE=1 SV=3 - [K2C5_HUMAN]	K2C5	53.4375	18.98	6	4	11	17	1.06747e+07	590	62.34	7.73779
Q9BQE3	Tubulin alpha-1C chain OS=Homo sapiens GN=TUBA1C PE=1 SV=1 - [TBA1C_HUMAN]	TBA1C	68.0679	33.63	6	1	13	21	2.99297e+07	449	49.8635	5.09717
Q04695	Keratin, type I cytoskeletal 17 OS=Homo sapiens GN=KRT17 PE=1 SV=2 - [K1C17_HUMAN]	K1C17	23.5309	16.67	8	2	8	8	1.7401e+06	432	48.076	5.021
P02533	Keratin, type I cytoskeletal 14 OS=Homo sapiens GN=KRT14 PE=1 SV=4 - [K1C14_HUMAN]	K1C14	45.7881	31.36	9	2	13	14	6.21217e+06	472	51.5294	5.16064
P02538	Keratin, type II cytoskeletal 6A OS=Homo sapiens GN=KRT6A PE=1 SV=3 - [K2C6A_HUMAN]	K2C6A	75.9973	32.27	9	1	18	25	1.19211e+07	564	60.0083	8.00146
P08779	Keratin, type I cytoskeletal 16 OS=Homo sapiens GN=KRT16 PE=1 SV=4 - [K1C16_HUMAN]	K1C16	48.1837	35.31	9	5	14	15	6.26992e+06	473	51.2362	5.04639
P35908	Keratin, type II cytoskeletal 2 epidermal OS=Homo sapiens GN=KRT2 PE=1 SV=2 - [K22E_HUMAN]	K22E	60.3357	24.57	9	6	15	20	1.11781e+07	639	65.3932	8.00146
P48668	Keratin, type II cytoskeletal 6C OS=Homo sapiens GN=KRT6C PE=1 SV=3 - [K2C6C_HUMAN]	K2C6C	85.1085	36.17	9	1	19	27	1.19211e+07	564	59.9883	8.00146
P60709	Actin, cytoplasmic 1 OS=Homo sapiens GN=ACTB PE=1 SV=1 - [ACTB_HUMAN]	ACTB	262.805	68.27	11	25	25	70	1.02382e+08	375	41.7097	5.47803
P13645	Keratin, type I cytoskeletal 10 OS=Homo sapiens GN=KRT10 PE=1 SV=6 - [K1C10_HUMAN]	K1C10	63.6407	32.19	14	13	16	21	2.50733e+07	584	58.7917	5.21143
